# Supplementary material for: Mapping Genomic Heterogeneity in Pediatric and Adolescent–Young Adult Sarcomas: Insights from the Italian SAR-GEN2016 and SAR-GEN_ITA Prospective Multicenter Trials
Source: Cancer Res Commun. 2026 Apr 17;6(4):857–72. doi: 10.1158/2767-9764.CRC-25-0697 (PMC13090861; doi:10.1158/2767-9764.CRC-25-0697)
Supplement: Supplementary Table 1 — Clinical and sample overview of Sargen and Sargen-ITA patients [file crc-25-0697_supplementary_table_1_suppst1.xlsx]

## Sheet: Sheet1
Supplementary Table 1: Clinical and sample overview of Sargen and Sargen-ITA patients.
Sample	Disease	Disease subtype	Sex	Age	Sample tissue	Site	Tissue type	Tissue general	Staging	Purity	Tumor mutational burden	CNA burden
sample1	Osteosarcoma	Telangiectatic	M	14	Bone	Femur	Fresh	Primary	Localized	0.7	0.44	0,75
sample2	Rhabdomyosarcoma	Alveolar	M	8	Soft tissue	Thigh	Fresh	Primary	Localized	0.9	0.44	1
sample3	Liposarcoma	Myxoid	F	33	Soft tissue	Leg	Fresh	Primary	Localized	1	0.29	0
sample4	Osteosarcoma	Osteoblastic	M	12	Bone	Tibia	Fresh	Primary	Localized	0.86	0.71	0.69
sample5	Rhabdomyosarcoma	Pleomorphic	M	10	Soft tissue	Orbit	Fresh	Recurrent	Localized	1	49.12	0.66
sample6	Leiomyosarcoma	NA	M	34	Soft tissue	Tibia	Fresh	Primary	Localized	0.99	58.00	0.06
sample7	Synovial Sarcoma	NA	F	30	Soft tissue	Thigh	Fresh	Recurrent	Localized	0.95	0.67	0.02
sample8	Primitive Mesenchimal Myxoid Tumor	NA	M	1	Soft tissue	Pelvis	Fresh	Primary	Localized	0.98	0.30	0
sample9	Osteosarcoma	NA	M	26	Unknown	Unknown	Fresh	Primary	Unknown	0.83	1.18	0.26
sample10	Liposarcoma	NA	F	39	Soft tissue	Thigh	Fresh	Recurrent	Localized	0.99	0.38	0.06
sample11	Osteosarcoma	Osteoblastic	M	6	Bone	Femur	Fresh	Recurrent	Localized	0.9	0.89	0.53
sample12	Osteosarcoma	Osteoblastic	F	18	Bone	Femur	Fresh	Recurrent	Localized	0.93	1.14	0.43
sample13	Rhabdomyosarcoma	Embryonal	M	7	Liver	Liver	Fresh	Metastasis	Metastatic	0.97	0.64	0.24
sample14	Osteosarcoma	Osteoblastic	F	9	Bone	Femur	Fresh	Primary	Localized	0.83	0.36	0.99
sample15	Ewing's Sarcoma	NA	F	3	Bone	Femur	Fresh	Primary	Metastatic	1	0.24	0
sample16	Osteosarcoma	Osteoblastic	F	18	Bone	Femur	Fresh	Primary	Localized	0.6	0.89	0.95
sample17	Rhabdomyosarcoma	Alveolar	F	8	Soft tissue	Forearm	Fresh	Metastasis	Metastatic	0.48	0.53	0.34
sample18	Osteosarcoma	Chondroblastic	M	20	Bone	Femur	Fresh	Primary	Localized	0.65	0.65	0.96
sample19	Osteosarcoma	Osteoblastic	M	17	Bone	Rib	Fresh	Primary	Localized	0.47	0.99	0.99
sample20	Osteosarcoma	Chondroblastic	M	18	Bone	Rib	Fresh	Recurrent	Localized	0.99	0.36	0.03
sample21	Malignant fibrous histiocytoma of bone	NA	F	24	Bone	Femur	Fresh	Primary	Localized	0.43	1.36	0.50
sample22	Osteosarcoma	NA	M	15	Bone	Sacrum	Fresh	Primary	Metastatic	0.96	0.17	0.02
sample23	Ewing's Sarcoma	NA	F	14	Soft tissue	Femur	Fresh	Metastasis	Metastatic	0.71	0.53	0.15
sample24	Ewing's Sarcoma	NA	M	19	Soft tissue	Scapola	Fresh	Recurrent	Localized	0.99	0.77	0.09
sample25	Ewing's Sarcoma	NA	M	12	Bone	Femur	Fresh	Primary	Localized	0.99	0.68	0.13
sample26	Osteosarcoma	Telangiectatic	M	12	Bone	Femur	Fresh	Primary	Localized	0.99	1.50	1
sample27	Ewing's Sarcoma	NA	F	25	Soft tissue	Omero	FFPE	Metastasis	Metastatic	0.99	2.75	0.10
sample28	Ewing's Sarcoma	NA	F	25	Soft tissue	Scapola	FFPE	Metastasis	Metastatic	0.95	1.08	0.1
sample29	Alveolar Soft Part Sarcoma	NA	F	15	Soft tissue	Tongue	FFPE	Primary	Metastatic	1	14.93	0
sample30	Rhabdomyosarcoma	Embryonal	M	1	Soft tissue	Pelvis	Fresh	Recurrent	Localized	0.66	0.47	0.96
sample31	Ewing's Sarcoma	NA	M	20	Bone	Hip	Fresh	Primary	Localized	0.12	0.14	0.45
sample32	Synovial Sarcoma	NA	F	13	Lung	Lung	Fresh	Primary	Metastatic	0.73	2.84	1
sample33	Synovial Sarcoma	NA	F	13	Soft tissue	Thigh	Fresh	Recurrent	Metastatic	0.8	1.03	0.98
sample34	Rhabdomyosarcoma	Embryonal	M	2	Soft tissue	Thigh	Fresh	Primary	Localized	0.84	0.30	0.99
sample35	Infantile Fibrosarcoma	Infantile Fibrosarcoma	F	0	Soft tissue	Cervical	Fresh	Primary	Localized	0.13	0.09	0.37
sample36	Rhabdomyosarcoma	Embryonal	M	6	Soft tissue	Eyelid	Fresh	Primary	Localized	0.26	0.52	0.96
sample37	Alveolar Soft Part Sarcoma	NA	F	9	Soft tissue	Jaw	Fresh	Primary	Localized	0.98	0.15	0.03
sample38	Rhabdomyosarcoma	Alveolar	F	2	Soft tissue	Leg	Fresh	Recurrent	Localized	NA (not normal)	0.20	NA
sample39	Ewing's Sarcoma	NA	M	25	Lung	Lung	FFPE	Metastasis	Metastatic	NA (not normal)	0.18	NA
sample40	Rhabdomyosarcoma	Embryonal	M	6	Soft tissue	Cheek	Fresh	Recurrent	Localized	0.13	0.61	0.05
sample41	Ewing's Sarcoma	NA	F	5	Soft tissue	Scapola	Fresh	Primary	Localized	0.98	0.12	0
sample42	Rhabdomyosarcoma	Embryonal	M	8	Soft tissue	Eye	Fresh	Primary	Localized	0.99	1.00	0.52
sample43	Rhabdomyosarcoma	Embryonal	M	6	Testicle	Testicle	Fresh	Primary	Localized	0.87	2.70	1
sample44	Rhabdomyosarcoma	Embryonal	F	12	Soft tissue	Breast	Fresh	Recurrent	Metastatic	0.98	1.00	0.08
sample45	Osteosarcoma	Chondroblastic	M	29	Bone	Hip	Fresh	Primary	Localized	0.41	0.73	1
sample46	Ewing's Sarcoma	NA	M	7	Bone	Scapola	Fresh	Recurrent	Localized	1	1.18	0.07
sample47	Ewing's Sarcoma	NA	F	17	Pleura	Pleura	Fresh	Metastasis	Metastatic	0.97	0.42	0
sample48	Osteosarcoma	Telangiectatic	F	15	Bone	Perone	Fresh	Primary	Localized	0.61	0.89	0.63
sample49	Ewing's Sarcoma	NA	M	14	Bone	Omero	Fresh	Metastasis	Metastatic	0.1	0.67	0.49
sample50	Ewing's Sarcoma	NA	M	9	Bone	Perone	Fresh	Primary	Localized	0.98	0.35	0
sample51	Osteosarcoma	Osteo/Chondroblastic	F	21	Bone	Femur	Fresh	Primary	Localized	0.73	0.47	0.38
sample52	Epithelioid Sarcoma	NA	M	15	Liver	Liver	Fresh	Metastasis	Metastatic	0.1	0.20	0.04
sample53	Osteosarcoma	Telangiectatic	F	17	Bone	Tibia	Fresh	Primary	Metastatic	0.85	0.70	0.94
sample54	Osteosarcoma	Osteoblastic	M	16	Bone	Femur	Fresh	Primary	Localized	0.69	0.55	0.95
sample55	Osteosarcoma	Osteoblastic	M	12	Bone	Femur	Fresh	Primary	Localized	0.62	0.77	0.95
sample56	Ewing's Sarcoma	NA	M	12	Bone	Scapola	FFPE	Metastasis	Metastatic	0.45	7.13	0.05
sample57	Ewing's Sarcoma	NA	F	15	Bone	Hip	Fresh	Primary	Metastatic	0.15	0.20	0.29
sample58	Osteosarcoma	NA	F	8	Bone	Tibia	FFPE	Primary	Localized	0.23	0.21	0.18
sample59	Ewing's Sarcoma	NA	F	8	Bone	Vertebra	FFPE	Recurrent	Localized	0.72	0.39	1
sample60	Osteosarcoma	NA	M	17	Bone	Unknown	Fresh	Recurrent	Localized	0.71	1.55	0.97
sample61	Ewing's Sarcoma	NA	M	15	Bone	Hip	Fresh	Primary	Metastatic	1	0.23	1
sample62	Ewing's Sarcoma	NA	M	11	Bone	Femur	Fresh	Recurrent	Localized	0.95	0.35	0.15
sample63	Synovial Sarcoma	Biphasic	F	18	Bone	Knee	Fresh	Recurrent	Localized	0.1	0.58	0.82
sample64	Osteosarcoma	NA	F	14	Bone	Tibia	Fresh	Primary	Localized	0.16	0.17	0.01
sample65	Ewing's Sarcoma	NA	M	3	Soft tissue	Mediastinum	FFPE	Primary	Localized	0.34	0.12	0.29
sample66	Osteosarcoma	Chondroblastic	M	17	Bone	Tibia	Fresh	Primary	Localized	0.84	0.48	0.62
sample67	Ewing's Sarcoma	NA	M	23	Bone	Femur	Fresh	Primary	Localized	0.14	0.23	0.36
sample68	Ewing's Sarcoma	NA	F	16	Lung	Lung	FFPE	Metastasis	Metastatic	0.21	0.47	0.40
sample69	Osteosarcoma	Osteoblastic	M	11	Soft tissue	Diafragm	FFPE	Metastasis	Metastatic	0.72	0.58	1
sample70	Osteosarcoma	Fibroblastic	F	16	Lung	Lung	Fresh	Metastasis	Metastatic	0.15	0.79	0.73
sample71	Osteosarcoma	Osteoblastic	M	16	Bone	Femur	Fresh	Primary	Metastatic	0.91	0.88	0.4
sample72	Osteosarcoma	Osteo/Chondroblastic	F	14	Bone	Hip	Fresh	Primary	Localized	0.79	0.23	0.98
sample73	Osteosarcoma	Osteoblastic	M	8	Bone	Femur	Fresh	Primary	Localized	0.64	0.77	0.99
sample74	Osteosarcoma	Osteoblastic	F	15	Bone	Femur	Fresh	Primary	Metastatic	0.46	1.49	0.96
sample75	Osteosarcoma	Osteo/Chondroblastic	M	10	Lung	Lung	Fresh	Metastasis	Metastatic	0.8	2.49	0.99
sample76	Osteosarcoma	Osteoblastic	F	15	Bone	Femur	Fresh	Primary	Localized	0.46	0.61	0.96
sample77	Ewing's Sarcoma	NA	F	14	Bone	Omero	Fresh	Primary	Localized	0.13	0.61	0.43
sample78	Ewing's Sarcoma	NA	F	8	Brain	Brain	FFPE	Metastasis	Metastatic	0.92	0.59	0.55
sample79	Osteosarcoma	Osteoblastic	F	6	Bone	Femur	FFPE	Primary	Metastatic	0.58	0.42	0.51
sample80	Osteosarcoma	Osteoblastic	F	13	Bone	Femur	Fresh	Primary	Metastatic	0.39	0.36	0.78
sample81	Ewing's Sarcoma	NA	M	19	Bone	Vertebra	FFPE	Recurrent	Metastatic	0.27	5.19	0.13
sample82	Ewing's Sarcoma	NA	M	13	Soft tissue	Clavicle	FFPE	Metastasis	Metastatic	0.11	0.18	0.72
sample83	Osteosarcoma	Chondroblastic	M	16	Soft tissue	Hip	Fresh	Primary	Metastatic	0.65	0.64	1
sample84	Osteosarcoma	Osteoblastic	M	16	Bone	Femur	Fresh	Primary	Localized	0.76	0.38	1
sample85	Ewing's Sarcoma	NA	F	5	Lung	Lung	Fresh	Metastasis	Metastatic	0.13	0.11	0.32
sample86	Ewing's Sarcoma	NA	M	5	Soft tissue	Ulna	Fresh	Recurrent	Metastatic	0.89	0.35	1
sample87	Osteosarcoma	Osteoblastic	F	17	Bone	Femur	Fresh	Primary	Metastatic	NA	0.61	0.98
sample88	Osteosarcoma	Osteoblastic	M	17	Bone	Tibia	Fresh	Primary	Metastatic	0.47	0.32	1
sample89	Rhabdomyosarcoma	Alveolar	M	13	Soft tissue	Foot	FFPE	Recurrent	Metastatic	0.96	0.32	1
sample90	Ewing's Sarcoma	NA	M	3	Soft tissue	Mediastinum	Fresh	Recurrent	Metastatic	0.13	0.48	0.57
sample91	Osteosarcoma	NA	F	12	Lung	Lung	FFPE	Metastasis	Metastatic	NA	0.24	0.18
sample92	Osteosarcoma	NA	M	7	Lung	Lung	FFPE	Metastasis	Metastatic	0.19	1.36	0.18
sample93	Ewing's Sarcoma	NA	M	14	Soft tissue	Hip	FFPE	Primary	Metastatic	0.37	0.15	0.40
sample94	Ewing's Sarcoma	NA	M	13	Soft tissue	Hip	FFPE	Primary	Metastatic	0.22	0.24	0.60
sample95	Osteosarcoma	Osteoblastic	M	14	Bone	Femur	Fresh	Primary	Localized	0.77	0.38	1
sample96	Osteosarcoma	Osteoblastic	F	16	Bone	Femur	Fresh	Primary	Localized	0.69	0.59	0.73
sample97	Ewing's Sarcoma	NA	M	16	Bone	Femur	Fresh	Primary	Metastatic	0.17	0.21	0.29
sample98	Ewing's Sarcoma	NA	M	23	Bone	Vertebra	FFPE	Metastasis	Metastatic	0.22	0.56	0.74
sample99	Osteosarcoma	Osteoblastic	M	20	Bone	Ulna	FFPE	Recurrent	Localized	0.43	0.89	0.99
sample100	Ewing's Sarcoma	NA	F	9	Bone	Omero	Fresh	Recurrent	Localized	0.8	0.47	0.99
sample101	Osteosarcoma	Osteoblastic	F	12	Bone	Tibia	Fresh	Primary	Localized	0.56	0.47	0.99
sample102	Ewing's Sarcoma	NA	M	18	Soft tissue	Hip	Fresh	Primary	Localized	0.17	0.21	0.13
sample103	Synovial Sarcoma	Monophasic	M	17	Soft tissue	Thorax	Fresh	Recurrent	Localized	0.21	0.53	0
sample104	Osteosarcoma	Fibroblastic	M	15	Soft tissue	Thorax	FFPE	Metastasis	Localized	0.3	1.97	1
sample105	Osteosarcoma	NA	M	16	Soft tissue	Jaw	FFPE	Primary	Metastatic	0.93	1.00	0.93
sample106	Osteosarcoma	NA	M	13	Bone	Tibia	Fresh	Primary	Localized	0.97	0.94	0.50
sample107	Osteosarcoma	Osteoblastic	M	11	Bone	Femur	Fresh	Primary	Localized	0.75	0.27	0.51
sample108	Osteosarcoma	Osteoblastic	F	18	Bone	Femur	FFPE	Recurrent	Metastatic	0.92	0.02	0.69
sample109	Ewing's Sarcoma	NA	M	10	Bone	Femur	Fresh	Primary	Localized	0.25	0.35	0.31
sample110	Osteosarcoma	Osteoblastic	M	7	Bone	Omero	Fresh	Recurrent	Localized	0.2	0.36	0.99
sample111	Osteosarcoma	Chondroblastic	M	18	Bone	Femur	Fresh	Recurrent	Localized	0.89	0.41	1
sample112	Osteosarcoma	Telangiectatic	F	14	Bone	Femur	Fresh	Recurrent	Localized	0.36	0.50	0.97
sample113	Osteosarcoma	Telangiectatic	F	9	Bone	Femur	Fresh	Recurrent	Localized	0.32	0.14	1
sample114	Ewing's Sarcoma	NA	M	14	Lung	Lung	Fresh	Metastasis	Metastatic	0.77	1.24	1
sample115	Dedifferentiated Liposarcoma	NA	F	11	Abdomen	Abdomen	Fresh	Primary	Localized	NA	0.42	1
sample116	Ewing's Sarcoma	NA	M	19	Bone	Tibia	Fresh	Recurrent	Localized	0.78	1.06	0.63
sample117	Ewing's Sarcoma	NA	M	13	Soft tissue	Thorax	Fresh	Primary	Localized	0.97	0.70	1
sample118	Osteosarcoma	Chondroblastic	F	10	Bone	Tibia	Fresh	Recurrent	Localized	NA	1.35	0.55
sample119	Osteosarcoma	NA	F	10	Bone	Femur	FFPE	Primary	Metastatic	0.64	1.91	0.99
sample120	Ewing's Sarcoma	NA	M	6	Bone	Knee	Fresh	Primary	Localized	0.98	0.18	0.11
NA = Not Available
FFPE = Formalin-Fixed Paraffin-Embedded

## Sheet: Foglio1
Sample	Disease	Disease subtype	Sex	Age	Sample tissue	Site	Tissue type	Tissue general	Staging	Purity	Tumor mutational burden	CNA burden
sg001	Osteosarcoma	Telangiectatic	M	14	Bone	Femur	Fresh	Primary	Localized	0.7	0.44	0,75
sg002	Rhabdomyosarcoma	Alveolar	M	8	Soft tissue	Thigh	Fresh	Primary	Localized	0.9	0.44	1
sg006	Liposarcoma	Myxoid	F	33	Soft tissue	Leg	Fresh	Primary	Localized	1	0.29	0
sg007	Osteosarcoma	Osteoblastic	M	12	Bone	Tibia	Fresh	Primary	Localized	0.86	0.71	0.69
sg075	Rhabdomyosarcoma	Embryonal	F	2	Soft tissue	Leg	Fresh	Recurrent	Localized	NA (not normal)	0.20	NA
sg012	Leiomyosarcoma	NA	M	34	Soft tissue	Tibia	Fresh	Primary	Localized	0.99	58.00	0.06
sg015	Synovial Sarcoma	NA	F	30	Soft tissue	Thigh	Fresh	Recurrent	Localized	0.95	0.67	0.02
sg016	Primitive Mesenchimal Myxoid Tumor	NA	M	1	Soft tissue	Pelvis	Fresh	Primary	Localized	0.98	0.30	0
sg026	Osteosarcoma	NA	M	26	Unknown	Unknown	Fresh	Primary	Unknown	0.83	1.18	0.26
sg027	Liposarcoma	NA	F	39	Soft tissue	Thigh	Fresh	Recurrent	Localized	0.99	0.38	0.06
sg029	Osteosarcoma	Osteoblastic	M	6	Bone	Femur	Fresh	Recurrent	Localized	0.9	0.89	0.53
sg031	Osteosarcoma	Osteoblastic	F	18	Bone	Femur	Fresh	Recurrent	Localized	0.93	1.14	0.43
st073	Rhabdomyosarcoma	Alveolar	M	13	Soft tissue	Foot	FFPE	Recurrent	Metastatic	0.96	0.32	1
sg036	Osteosarcoma	Osteoblastic	F	9	Bone	Femur	Fresh	Primary	Localized	0.83	0.36	0.99
sg037	Ewing's Sarcoma	NA	F	3	Bone	Femur	Fresh	Primary	Metastatic	1	0.24	0
sg039	Osteosarcoma	Osteoblastic	F	18	Bone	Femur	Fresh	Primary	Localized	0.6	0.89	0.95
sg032	Rhabdomyosarcoma	Embryonal	M	7	Liver	Liver	Fresh	Metastasis	Metastatic	0.97	0.64	0.24
sg043	Osteosarcoma	Chondroblastic	M	20	Bone	Femur	Fresh	Primary	Localized	0.65	0.65	0.96
sg044	Osteosarcoma	Osteoblastic	M	17	Bone	Rib	Fresh	Primary	Localized	0.47	0.99	0.99
sg044	Osteosarcoma	Chondroblastic	M	18	Bone	Rib	Fresh	Recurrent	Localized	0.99	0.36	0.03
sg046	Malignant fibrous histiocytoma of bone	NA	F	24	Bone	Femur	Fresh	Primary	Localized	0.43	1.36	0.50
sg047	Osteosarcoma	NA	M	15	Bone	Sacrum	Fresh	Primary	Metastatic	0.96	0.17	0.02
sg048	Ewing's Sarcoma	NA	F	14	Soft tissue	Femur	Fresh	Metastasis	Metastatic	0.71	0.53	0.15
sg049	Ewing's Sarcoma	NA	M	19	Soft tissue	Scapola	Fresh	Recurrent	Localized	0.99	0.77	0.09
sg050	Ewing's Sarcoma	NA	M	12	Bone	Femur	Fresh	Primary	Localized	0.99	0.68	0.13
sg051	Osteosarcoma	Telangiectatic	M	12	Bone	Femur	Fresh	Primary	Localized	0.99	1.50	1
sg054	Ewing's Sarcoma	NA	F	25	Soft tissue	Omero	FFPE	Metastasis	Metastatic	0.99	2.75	0.10
sg054	Ewing's Sarcoma	NA	F	25	Soft tissue	Scapola	FFPE	Metastasis	Metastatic	0.95	1.08	0.1
sg056	Alveolar Soft Part Sarcoma	NA	F	15	Soft tissue	Tongue	FFPE	Primary	Metastatic	1	14.93	0
sg058	Rhabdomyosarcoma	Embryonal	M	1	Soft tissue	Pelvis	Fresh	Recurrent	Localized	0.66	0.47	0.96
sg061	Ewing's Sarcoma	NA	M	20	Bone	Hip	Fresh	Primary	Localized	0.12	0.14	0.45
sg062	Synovial Sarcoma	NA	F	13	Lung	Lung	Fresh	Primary	Metastatic	0.73	2.84	1
sg062	Synovial Sarcoma	NA	F	13	Soft tissue	Thigh	Fresh	Recurrent	Metastatic	0.8	1.03	0.98
sg065	Rhabdomyosarcoma	Embryonal	M	2	Soft tissue	Thigh	Fresh	Primary	Localized	0.84	0.30	0.99
sg066	Infantile Fibrosarcoma	Infantile Fibrosarcoma	F	0	Soft tissue	Cervical	Fresh	Primary	Localized	0.13	0.09	0.37
sg068	Rhabdomyosarcoma	Embryonal	M	6	Soft tissue	Eyelid	Fresh	Primary	Localized	0.26	0.52	0.96
sg074	Alveolar Soft Part Sarcoma	NA	F	9	Soft tissue	Jaw	Fresh	Primary	Localized	0.98	0.15	0.03
sg078	Rhabdomyosarcoma	Embryonal	M	6	Soft tissue	Cheek	Fresh	Recurrent	Localized	0.13	0.61	0.05
sg076	Ewing's Sarcoma	NA	M	25	Lung	Lung	FFPE	Metastasis	Metastatic	NA (not normal)	0.18	NA
sg086	Rhabdomyosarcoma	Embryonal	M	8	Soft tissue	Eye	Fresh	Primary	Localized	0.99	1.00	0.52
sg079	Ewing's Sarcoma	NA	F	5	Soft tissue	Scapola	Fresh	Primary	Localized	0.98	0.12	0
sg087	Rhabdomyosarcoma	Embryonal	M	6	Testicle	Testicle	Fresh	Primary	Localized	0.87	2.70	1
sg090	Rhabdomyosarcoma	Embryonal	F	12	Soft tissue	Breast	Fresh	Recurrent	Metastatic	0.98	1.00	0.08
sg041	Rhabdomyosarcoma	Alveolar	F	8	Soft tissue	Forearm	Fresh	Metastasis	Metastatic	0.48	0.53	0.34
sg092	Osteosarcoma	Chondroblastic	M	29	Bone	Hip	Fresh	Primary	Localized	0.41	0.73	1
st002	Ewing's Sarcoma	NA	M	7	Bone	Scapola	Fresh	Recurrent	Localized	1	1.18	0.07
st003	Ewing's Sarcoma	NA	F	17	Pleura	Pleura	Fresh	Metastasis	Metastatic	0.97	0.42	0
st006	Osteosarcoma	Telangiectatic	F	15	Bone	Perone	Fresh	Primary	Localized	0.61	0.89	0.63
st008	Ewing's Sarcoma	NA	M	14	Bone	Omero	Fresh	Metastasis	Metastatic	0.1	0.67	0.49
st009	Ewing's Sarcoma	NA	M	9	Bone	Perone	Fresh	Primary	Localized	0.98	0.35	0
st012	Osteosarcoma	Osteo/Chondroblastic	F	21	Bone	Femur	Fresh	Primary	Localized	0.73	0.47	0.38
st015	Epithelioid Sarcoma	NA	M	15	Liver	Liver	Fresh	Metastasis	Metastatic	0.1	0.20	0.04
st017	Osteosarcoma	Telangiectatic	F	17	Bone	Tibia	Fresh	Primary	Metastatic	0.85	0.70	0.94
st018	Osteosarcoma	Osteoblastic	M	16	Bone	Femur	Fresh	Primary	Localized	0.69	0.55	0.95
st019	Osteosarcoma	Osteoblastic	M	12	Bone	Femur	Fresh	Primary	Localized	0.62	0.77	0.95
st020	Ewing's Sarcoma	NA	M	12	Bone	Scapola	FFPE	Metastasis	Metastatic	0.45	7.13	0.05
st021	Ewing's Sarcoma	NA	F	15	Bone	Hip	Fresh	Primary	Metastatic	0.15	0.20	0.29
st022	Osteosarcoma	NA	F	8	Bone	Tibia	FFPE	Primary	Localized	0.23	0.21	0.18
st025	Ewing's Sarcoma	NA	F	8	Bone	Vertebra	FFPE	Recurrent	Localized	0.72	0.39	1
st026	Osteosarcoma	NA	M	17	Bone	Unknown	Fresh	Recurrent	Localized	0.71	1.55	0.97
st027	Ewing's Sarcoma	NA	M	15	Bone	Hip	Fresh	Primary	Metastatic	1	0.23	1
st028	Ewing's Sarcoma	NA	M	11	Bone	Femur	Fresh	Recurrent	Localized	0.95	0.35	0.15
st029	Synovial Sarcoma	Biphasic	F	18	Bone	Knee	Fresh	Recurrent	Localized	0.1	0.58	0.82
st031	Osteosarcoma	NA	F	14	Bone	Tibia	Fresh	Primary	Localized	0.16	0.17	0.01
st033	Ewing's Sarcoma	NA	M	3	Soft tissue	Mediastinum	FFPE	Primary	Localized	0.34	0.12	0.29
st034	Osteosarcoma	Chondroblastic	M	17	Bone	Tibia	Fresh	Primary	Localized	0.84	0.48	0.62
st035	Ewing's Sarcoma	NA	M	23	Bone	Femur	Fresh	Primary	Localized	0.14	0.23	0.36
st036	Ewing's Sarcoma	NA	F	16	Lung	Lung	FFPE	Metastasis	Metastatic	0.21	0.47	0.40
st037	Osteosarcoma	Osteoblastic	M	11	Soft tissue	Diafragm	FFPE	Metastasis	Metastatic	0.72	0.58	1
st038	Osteosarcoma	Fibroblastic	F	16	Lung	Lung	Fresh	Metastasis	Metastatic	0.15	0.79	0.73
st042	Osteosarcoma	Osteoblastic	M	16	Bone	Femur	Fresh	Primary	Metastatic	0.91	0.88	0.4
st045	Osteosarcoma	Osteo/Chondroblastic	F	14	Bone	Hip	Fresh	Primary	Localized	0.79	0.23	0.98
st046	Osteosarcoma	Osteoblastic	M	8	Bone	Femur	Fresh	Primary	Localized	0.64	0.77	0.99
st047	Osteosarcoma	Osteoblastic	F	15	Bone	Femur	Fresh	Primary	Metastatic	0.46	1.49	0.96
st048	Osteosarcoma	Osteo/Chondroblastic	M	10	Lung	Lung	Fresh	Metastasis	Metastatic	0.8	2.49	0.99
st049	Osteosarcoma	Osteoblastic	F	15	Bone	Femur	Fresh	Primary	Localized	0.46	0.61	0.96
st052	Ewing's Sarcoma	NA	F	14	Bone	Omero	Fresh	Primary	Localized	0.13	0.61	0.43
st056	Ewing's Sarcoma	NA	F	8	Brain	Brain	FFPE	Metastasis	Metastatic	0.92	0.59	0.55
st057	Osteosarcoma	Osteoblastic	F	6	Bone	Femur	FFPE	Primary	Metastatic	0.58	0.42	0.51
st058	Osteosarcoma	Osteoblastic	F	13	Bone	Femur	Fresh	Primary	Metastatic	0.39	0.36	0.78
st060	Ewing's Sarcoma	NA	M	19	Bone	Vertebra	FFPE	Recurrent	Metastatic	0.27	5.19	0.13
st061	Ewing's Sarcoma	NA	M	13	Soft tissue	Clavicle	FFPE	Metastasis	Metastatic	0.11	0.18	0.72
st064	Osteosarcoma	Chondroblastic	M	16	Soft tissue	Hip	Fresh	Primary	Metastatic	0.65	0.64	1
st066	Osteosarcoma	Osteoblastic	M	16	Bone	Femur	Fresh	Primary	Localized	0.76	0.38	1
st068	Ewing's Sarcoma	NA	F	5	Lung	Lung	Fresh	Metastasis	Metastatic	0.13	0.11	0.32
st069	Ewing's Sarcoma	NA	M	5	Soft tissue	Ulna	Fresh	Recurrent	Metastatic	0.89	0.35	1
st071	Osteosarcoma	Osteoblastic	F	17	Bone	Femur	Fresh	Primary	Metastatic	NA	0.61	0.98
st072	Osteosarcoma	Osteoblastic	M	17	Bone	Tibia	Fresh	Primary	Metastatic	0.47	0.32	1
sg009	Rhabdomyosarcoma	Pleomorphic	M	10	Soft tissue	Orbit	Fresh	Recurrent	Localized	1	49.12	0.66
st075	Ewing's Sarcoma	NA	M	3	Soft tissue	Mediastinum	Fresh	Recurrent	Metastatic	0.13	0.48	0.57
st077	Osteosarcoma	NA	F	12	Lung	Lung	FFPE	Metastasis	Metastatic	NA	0.24	0.18
st078	Osteosarcoma	NA	M	7	Lung	Lung	FFPE	Metastasis	Metastatic	0.19	1.36	0.18
st079	Ewing's Sarcoma	NA	M	14	Soft tissue	Hip	FFPE	Primary	Metastatic	0.37	0.15	0.40
st080	Ewing's Sarcoma	NA	M	13	Soft tissue	Hip	FFPE	Primary	Metastatic	0.22	0.24	0.60
st081	Osteosarcoma	Osteoblastic	M	14	Bone	Femur	Fresh	Primary	Localized	0.77	0.38	1
st082	Osteosarcoma	Osteoblastic	F	16	Bone	Femur	Fresh	Primary	Localized	0.69	0.59	0.73
st083	Ewing's Sarcoma	NA	M	16	Bone	Femur	Fresh	Primary	Metastatic	0.17	0.21	0.29
st084	Ewing's Sarcoma	NA	M	23	Bone	Vertebra	FFPE	Metastasis	Metastatic	0.22	0.56	0.74
st085	Osteosarcoma	Osteoblastic	M	20	Bone	Ulna	FFPE	Recurrent	Localized	0.43	0.89	0.99
st087	Ewing's Sarcoma	NA	F	9	Bone	Omero	Fresh	Recurrent	Localized	0.8	0.47	0.99
st090	Osteosarcoma	Osteoblastic	F	12	Bone	Tibia	Fresh	Primary	Localized	0.56	0.47	0.99
st091	Ewing's Sarcoma	NA	M	18	Soft tissue	Hip	Fresh	Primary	Localized	0.17	0.21	0.13
st093	Synovial Sarcoma	Monophasic	M	17	Soft tissue	Thorax	Fresh	Recurrent	Localized	0.21	0.53	0
st094	Osteosarcoma	Fibroblastic	M	15	Soft tissue	Thorax	FFPE	Metastasis	Localized	0.3	1.97	1
st095	Osteosarcoma	NA	M	16	Soft tissue	Jaw	FFPE	Primary	Metastatic	0.93	1.00	0.93
st096	Osteosarcoma	NA	M	13	Bone	Tibia	Fresh	Primary	Localized	0.97	0.94	0.50
st097	Osteosarcoma	Osteoblastic	M	11	Bone	Femur	Fresh	Primary	Localized	0.75	0.27	0.51
st098	Osteosarcoma	Osteoblastic	F	18	Bone	Femur	FFPE	Recurrent	Metastatic	0.92	0.02	0.69
st099	Ewing's Sarcoma	NA	M	10	Bone	Femur	Fresh	Primary	Localized	0.25	0.35	0.31
st100	Osteosarcoma	Osteoblastic	M	7	Bone	Omero	Fresh	Recurrent	Localized	0.2	0.36	0.99
st101	Osteosarcoma	Chondroblastic	M	18	Bone	Femur	Fresh	Recurrent	Localized	0.89	0.41	1
st102	Osteosarcoma	Telangiectatic	F	14	Bone	Femur	Fresh	Recurrent	Localized	0.36	0.50	0.97
st103	Osteosarcoma	Telangiectatic	F	9	Bone	Femur	Fresh	Recurrent	Localized	0.32	0.14	1
st104	Ewing's Sarcoma	NA	M	14	Lung	Lung	Fresh	Metastasis	Metastatic	0.77	1.24	1
st106	Dedifferentiated Liposarcoma	NA	F	11	Abdomen	Abdomen	Fresh	Primary	Localized	NA	0.42	1
st109	Ewing's Sarcoma	NA	M	19	Bone	Tibia	Fresh	Recurrent	Localized	0.78	1.06	0.63
st110	Ewing's Sarcoma	NA	M	13	Soft tissue	Thorax	Fresh	Primary	Localized	0.97	0.70	1
st114	Osteosarcoma	Chondroblastic	F	10	Bone	Tibia	Fresh	Recurrent	Localized	NA	1.35	0.55
st115	Osteosarcoma	NA	F	10	Bone	Femur	FFPE	Primary	Metastatic	0.64	1.91	0.99
st116	Ewing's Sarcoma	NA	M	6	Bone	Knee	Fresh	Primary	Localized	0.98	0.18	0.11
NA = Not Available
FFPE = Formalin-Fixed Paraffin-Embedded
