# Supplementary material for: Mapping Genomic Heterogeneity in Pediatric and Adolescent–Young Adult Sarcomas: Insights from the Italian SAR-GEN2016 and SAR-GEN_ITA Prospective Multicenter Trials
Source: Cancer Res Commun. 2026 Apr 17;6(4):857–72. doi: 10.1158/2767-9764.CRC-25-0697 (PMC13090861; doi:10.1158/2767-9764.CRC-25-0697)
Supplement: Supplementary Table 3 — Significant cytobands identified in osteosarcoma (primary and recurrent) and Ewing’s sarcoma (primary, recurrent, metastasis) with the respective genes [file crc-25-0697_supplementary_table_3_suppst3.xlsx]

## Sheet: Sheet1
Supplementary Table 3: Significant cytobands identified in osteosarcoma (primary and recurrent) and Ewing’s sarcoma (primary, recurrent, metastasis) with the respective genes.
Cytoband	Variant Classification	Wide Peak Limits	qvalues	nSamples	TotSamples	nGenes	Genes	disease	tissue
1q21.3	Amp	chr1:149898549-152138740	7.1477e-09	27	36	71	ADAMTSL4, ANP32E, ANXA9, APH1A, ARNT, BNIPL, C1orf51, C1orf54, C1orf56, C2CD4D, CA14, CDC42SE1, CELF3, CERS2, CGN, CTSK, CTSS, ECM1, ENSA, FAM63A, GABPB2, GOLPH3L, HORMAD1, LINGO4, LOC100132111, LYSMD1, MCL1, MIR4257, MIR554, MLLT11, MRPL9, MRPS21, MTMR11, OAZ3, OTUD7B, PI4KB, PIP5K1A, PLEKHO1, POGZ, PRPF3, PRUNE, PSMB4, PSMD4, RFX5, RIIAD1, RORC, RPRD2, RPTN, S100A10, S100A11, SCNM1, SELENBP1, S…	Osteosarcoma	Primary
17p11.2	Amp	chr17:16630790-16729153	8.5807e-08	27	36	3	CCDC144A, FAM106CP, USP32P1	Osteosarcoma	Primary
6p21.1	Amp	chr6:42175894-46629653	1.0825e-06	22	36	67	AARS2, ABCC10, ATP6V0CP3, C6orf108, C6orf223, C6orf226, CAPN11, CDC5L, CLIC5, CNPY3, CRIP3, CUL7, CUL9, CYP39A1, DLK2, ENPP4, ENPP5, GNMT, GTPBP2, HSP90AB1, KIAA0240, KLC4, KLHDC3, LOC100132354, LRRC73, MAD2L1BP, MEA1, MIR4642, MIR4647, MIR586, MRPL14, MRPL2, MRPS10, MRPS18A, NFKBIE, PEX6, POLH, POLR1C, PPP2R5D, PRPH2, PTCRA, PTK7, RCAN2, RPL7L1, RRP36, RSPH9, RUNX2, SLC22A7, SLC25A27, SLC29A1, S…	Osteosarcoma	Primary
19q12	Amp	chr19:23932027-30802720	2.6586e-06	17	36	16	C19orf12, CCNE1, LOC100101266, LOC100505835, LOC148145, LOC148189, LOC284395, PLEKHF1, POP4, RPSAP58, UQCRFS1, URI1, VSTM2B, ZNF254, ZNF681, ZNF726	Osteosarcoma	Primary
8q24.21	Amp	chr8:126439149-128108808	4.6034e-05	29	36	4	FAM84B, LOC100130231, PCAT1, TRIB1	Osteosarcoma	Primary
17p11.2	Amp	chr17:17425442-25858468	5.9847e-05	23	36	72	AKAP10, ALDH3A1, ALDH3A2, ALKBH5, ATPAF2, B9D1, C17orf103, C17orf39, C17orf51, CCDC144B, CCDC144C, CCDC144NL, CDRT15L2, DHRS7B, DRG2, EPN2, EVPLL, FAM106A, FAM18B1, FAM27L, FAM83G, FBXW10, FLII, FLJ36000, FOXO3B, GRAP, GRAPL, KCNJ12, KCNJ18, KRT16P3, KSR1, LGALS9B, LGALS9C, LLGL1, LOC339240, LRRC48, MAP2K3, MAPK7, MFAP4, MIR1180, MIR33B, MIR4522, MTRNR2L1, MYO15A, PEMT, PRPSAP2, RAI1, RNF112, SHM…	Osteosarcoma	Primary
14q11.2	Amp	chr14:22882421-22975699	0.00025201	22	36	1	[DAD1]	Osteosarcoma	Primary
1q24.3	Amp	chr1:170075595-175052827	0.0035779	22	36	60	ANKRD45, C1orf105, C1orf129, C1orf9, CACYBP, CENPL, DARS2, DNM3, DNM3OS, FASLG, FMO1, FMO2, FMO3, FMO4, FMO6P, GAS5, GORAB, GPR52, KLHL20, LOC100506023, LOC100506046, LOC284688, LOC730159, METTL11B, METTL13, MIR1295A, MIR199A2, MIR214, MIR3119-1, MIR3119-2, MIR3120, MRPS14, MYOC, PIGC, PRDX6, PRRC2C, PRRX1, RABGAP1L, RC3H1, SERPINC1, SLC9A11, SNORD44, SNORD47, SNORD74, SNORD75, SNORD76, SNORD77, …	Osteosarcoma	Primary
6p11.2	Amp	chr6:55435577-64404040	0.0037438	22	36	16	BAG2, BEND6, BMP5, COL21A1, DST, GUSBP4, HMGCLL1, KHDRBS2, KIAA1586, LGSN, PHF3, PRIM2, PTP4A1, RAB23, ZNF451, hsa-mir-548u	Osteosarcoma	Primary
13q34	Amp	chr13:112287462-114559634	0.0043247	10	36	24	ADPRHL1, ATP11A, ATP4B, C13orf35, CUL4A, DCUN1D2, F10, F7, FAM70B, FLJ41484, GAS6, GRK1, GRTP1, LAMP1, LINC00552, MCF2L, MCF2L-AS1, PCID2, PROZ, SOX1, SPACA7, TFDP1, TMCO3, TUBGCP3	Osteosarcoma	Primary
8q24.3	Amp	chr8:141831125-143319591	0.0068138	28	36	11	DENND3, FLJ43860, GPR20, LINC00051, LOC731779, MIR4472-1, PTK2, PTP4A3, SLC45A4, TSNARE1, hsa-mir-1302-7	Osteosarcoma	Primary
3p11.2	Del	chr3:87283615-94662258	0.025992	15	36	11	ARL13B, C3orf38, CGGBP1, DHFRL1, EPHA3, HTR1F, NSUN3, POU1F1, PROS1, STX19, ZNF654	Osteosarcoma	Primary
1p31.1	Amp	chr1:71327035-97485027	0.038155	19	36	137	ABCA4, ABCD3, ACADM, AK5, ALG14, ARHGAP29, ASB17, BARHL2, BCAR3, BCL10, BRDT, BTBD8, C1orf146, C1orf173, C1orf180, C1orf52, CCBL2, CCDC18, CDC7, CLCA1, CLCA2, CLCA3P, CLCA4, CNN3, COL24A1, CRYZ, CTBS, CYR61, DDAH1, DNAJB4, DNASE2B, DNTTIP2, DR1, ELTD1, EPHX4, EVI5, F3, FAM69A, FAM73A, FLJ27354, FLJ31662, FNBP1L, FPGT, FPGT-TNNI3K, FUBP1, GBP1, GBP1P1, GBP2, GBP3, GBP4, GBP5, GBP6, GBP7, GCLM, GEM…	Osteosarcoma	Primary
19p13.2	Amp	chr19:13074243-14030549	0.04069	13	36	22	C19orf53, C19orf57, CACNA1A, CC2D1A, CCDC130, DAND5, IER2, LOC284454, LYL1, MIR181C, MIR181D, MIR23A, MIR24-2, MIR27A, MRI1, NACC1, NANOS3, NFIX, STX10, TRMT1, ZSWIM4, hsa-mir-181d	Osteosarcoma	Primary
17p13.1	Del	chr17:7517847-7750527	0.041395	13	36	8	ATP1B2, DNAH2, EFNB3, RPL29P2, SAT2, SHBG, TP53, WRAP53	Osteosarcoma	Primary
1q43	Del	chr1:226795921-249250621	0.041395	14	36	199	ABCB10, ACTA1, ACTN2, ADCK3, ADSS, AGT, AHCTF1, AKT3, ARF1, ARID4B, ARV1, B3GALNT2, C1orf100, C1orf101, C1orf124, C1orf131, C1orf150, C1orf198, C1orf229, C1orf31, C1orf35, C1orf96, CAPN9, CDC42BPA, CEP170, CHML, CHRM3, CNST, COG2, DISC1, DISC2, DUSP5P, EDARADD, EFCAB2, EGLN1, ERO1LB, EXO1, EXOC8, FAM36A, FAM89A, FH, FMN2, GALNT2, GGPS1, GJC2, GNG4, GNPAT, GPR137B, GREM2, GUK1, HEATR1, HIST3H2A, H…	Osteosarcoma	Primary
2q37.1	Del	chr2:227041478-243199373	0.041395	22	36	173	AGAP1, AGFG1, AGXT, ALPI, ALPP, ALPPL2, ANKMY1, ANO7, AQP12A, AQP12B, ARL4C, ARMC9, ASB1, ASB18, ATG16L1, ATG4B, B3GNT7, BOK, BOK-AS1, C2orf54, C2orf57, C2orf72, C2orf82, C2orf83, CAB39, CAPN10, CCL20, CHRND, CHRNG, COL4A3, COL4A4, COL6A3, COPS7B, COPS8, CXCR7, CXXC11, D2HGDH, DGKD, DIS3L2, DNAJB3, DNER, DTYMK, DUSP28, ECEL1, ECEL1P2, EFHD1, EIF4E2, ESPNL, FARP2, FBXO36, FLJ43879, GAL3ST2, GBX2, …	Osteosarcoma	Primary
1q21.1	Amp	chr1:121106277-143402920	0.043243	17	36	4	EMBP1, LOC375010, hsa-mir-3118-1, hsa-mir-3118-2	Osteosarcoma	Primary
13q14.3	Del	chr13:40173906-76104769	0.079754	28	36	143	AKAP11, ALG11, ARL11, ATP7B, ATXN8OS, BORA, C13orf15, CAB39L, CCDC122, CCDC70, CDADC1, CKAP2, COG3, COG6, CPB2, CTAGE10P, CTAGE11P, CYSLTR2, DACH1, DGKH, DHRS12, DIAPH3, DIS3, DLEU1, DLEU2, DLEU7, DNAJC15, EBPL, ELF1, ENOX1, EPSTI1, ESD, FAM124A, FAM194B, FAM216B, FNDC3A, FOXO1, GTF2F2, GUCY1B2, HNRNPA1L2, HTR2A, INTS6, ITM2B, KBTBD6, KBTBD7, KCNRG, KCTD4, KIAA0226L, KIAA0564, KIAA1704, KLF12, KL…	Osteosarcoma	Primary
19p12	Del	chr19:17162129-20803436	0.091317	13	36	108	ABHD8, ANKLE1, ANO8, ARMC6, ARRDC2, ATP13A1, B3GNT3, BABAM1, BST2, C19orf60, CCDC124, CERS1, CILP2, COMP, COPE, CRLF1, CRTC1, DDA1, DDX49, ELL, FAM125A, FAM129C, FCHO1, FKBP8, GATAD2A, GDF1, GDF15, GLT25D1, GMIP, GTPBP3, HAPLN4, HOMER3, IFI30, IL12RB1, INSL3, ISYNA1, JAK3, JUND, KCNN1, KIAA1683, KLHL26, KXD1, LOC284440, LOC729966, LPAR2, LRRC25, LSM4, MAP1S, MAST3, MAU2, MEF2B, MEF2BNB, MEF2BNB-M…	Osteosarcoma	Primary
16q24.3	Del	chr16:89238117-90354753	0.091317	14	36	30	AFG3L1P, ANKRD11, C16orf3, C16orf55, C16orf7, CDH15, CDK10, CENPBD1, CHMP1A, CPNE7, DBNDD1, DEF8, DPEP1, FANCA, GAS8, LOC100128881, LOC100130015, LOC100287036, MC1R, PRDM7, RPL13, SLC22A31, SNORD68, SPATA2L, SPG7, SPIRE2, TCF25, TUBB3, ZNF276, ZNF778	Osteosarcoma	Primary
10q21.3	Del	chr10:61505863-77321172	0.092649	23	36	121	ADAMTS14, ADK, ADO, AGAP5, AIFM2, ANAPC16, ANK3, ANXA2P3, ANXA7, AP3M1, ARID5B, ASCC1, ATOH7, BMS1P4, C10orf103, C10orf105, C10orf107, C10orf27, C10orf35, C10orf40, C10orf54, C10orf55, CAMK2G, CCAR1, CCDC6, CDH23, CDK1, CHCHD1, CHST3, COL13A1, COMTD1, CTNNA3, DDIT4, DDX21, DDX50, DNA2, DNAJB12, DNAJC12, DNAJC9, DUPD1, DUSP13, ECD, EGR2, EIF4EBP2, FAM149B1, FUT11, H2AFY2, HERC4, HK1, HKDC1, HNRNPH…	Osteosarcoma	Primary
6p21.1	Amp	chr6:40567703-46145848	0.025282	7	11	94	AARS2, ABCC10, APOBEC2, ATP6V0CP3, BYSL, C6orf108, C6orf130, C6orf132, C6orf223, C6orf226, CAPN11, CCND3, CDC5L, CLIC5, CNPY3, CRIP3, CUL7, CUL9, DLK2, ENPP4, ENPP5, FOXP4, FRS3, GNMT, GTPBP2, GUCA1A, GUCA1B, HSP90AB1, KIAA0240, KLC4, KLHDC3, LOC100132354, LOC221442, LRRC73, MAD2L1BP, MDFI, MEA1, MED20, MIR4641, MIR4642, MIR4647, MIR586, MRPL14, MRPL2, MRPS10, MRPS18A, NCR2, NFKBIE, NFYA, PEX6, P…	Osteosarcoma	Recurrent
11q22.2	Amp	chr11:101766350-102504916	0.025282	4	11	9	ANGPTL5, BIRC2, BIRC3, C11orf70, KIAA1377, MMP20, MMP7, TMEM123, YAP1	Osteosarcoma	Recurrent
1q21.1	Amp	chr1:121106805-144832743	1.1059e-05	12	17	19	EMBP1, FAM72D, FLJ39739, LOC100130000, LOC100286793, LOC375010, LOC653513, LOC728855, LOC728875, NBPF9, PFN1P2, PPIAL4A, PPIAL4B, PPIAL4C, PPIAL4G, SRGAP2P2, hsa-mir-3118-1, hsa-mir-3118-2, hsa-mir-3118-3	Ewing's Sarcoma	Primary
7p22.2	Del	chr7:1-99945880	0.00066626	5	17	669	AAA1, ABCA13, ABCB1, ABCB4, ABCB5, ABHD11, ABHD11-AS1, ACN9, ACTB, ADAM22, ADAP1, ADCY1, ADCYAP1R1, AEBP1, AGMO, AGR2, AGR3, AHR, AIMP2, AKAP9, AMPH, AMZ1, ANKIB1, ANKMY2, ANLN, AOAH, AP4M1, AQP1, ARL4A, ARPC1A, ARPC1B, ASB4, ASL, ASNS, ATP5J2, ATP5J2-PTCD1, AUTS2, AVL9, AZGP1, AZGP1P1, BAIAP2L1, BAZ1B, BBS9, BCL7B, BET1, BHLHA15, BLVRA, BMPER, BRAT1, BRI3, BUD31, BZW2, C1GALT1, C7orf10, C7orf11,…	Ewing's Sarcoma	Primary
7q11.21	Amp	chr7:66815745-70246408	0.0076276	5	17	1	AUTS2	Ewing's Sarcoma	Primary
12q12	Del	chr12:39295232-41982043	0.0098415	4	17	7	ABCD2, C12orf40, CNTN1, KIF21A, LRRK2, PDZRN4, SLC2A13	Ewing's Sarcoma	Primary
14q11.2	Amp	chr14:1-20157273	0.010107	8	17	4	LOC642426, OR11H12, POTEG, POTEM	Ewing's Sarcoma	Primary
11q11	Del	chr11:49998330-57097437	0.011487	5	17	60	APLNR, LOC440041, LOC441601, LOC646813, LRRC55, OR10AG1, OR4A15, OR4A16, OR4A5, OR4C11, OR4C12, OR4C15, OR4C16, OR4C46, OR4C6, OR4P4, OR4S2, OR5AK2, OR5AK4P, OR5AP2, OR5AR1, OR5AS1, OR5D13, OR5D14, OR5D16, OR5D18, OR5F1, OR5I1, OR5J2, OR5L1, OR5L2, OR5M1, OR5M10, OR5M11, OR5M3, OR5M8, OR5M9, OR5R1, OR5T1, OR5T2, OR5T3, OR5W2, OR7E5P, OR8H1, OR8H2, OR8H3, OR8I2, OR8J1, OR8J3, OR8K1, OR8K3, OR8K5, …	Ewing's Sarcoma	Primary
1p36.33	Del	chr1:1-48663059	0.011487	3	17	773	AADACL3, AADACL4, ACAP3, ACOT7, ACTL8, ACTRT2, ADC, ADPRHL2, AGMAT, AGRN, AGTRAP, AHDC1, AIM1L, AJAP1, AK2, AKIRIN1, AKR1A1, AKR7A2, AKR7A3, AKR7L, ALDH4A1, ALPL, ANGPTL7, ANKRD65, APITD1, APITD1-CORT, ARHGEF10L, ARHGEF16, ARHGEF19, ARID1A, ARTN, ASAP3, ATAD3A, ATAD3B, ATAD3C, ATP13A2, ATP6V0B, ATPAF1, ATPAF1-AS1, ATPIF1, AURKAIP1, B3GALT6, B4GALT2, BAI2, BEST4, BMP8A, BMP8B, BSDC1, BTBD19, C1QA,…	Ewing's Sarcoma	Primary
20q13.33	Del	chr20:1169507-63025520	0.011487	4	17	649	ABHD12, ABHD16B, ACOT8, ACSS1, ACSS2, ACTL10, ACTR5, ADA, ADAM33, ADIG, ADNP, ADRA1D, ADRM1, AHCY, ANKRD5, APCDD1L, ARFGAP1, ARFGEF2, ARFRP1, ARHGAP40, ASIP, ASXL1, ATP5E, ATP9A, ATRN, AURKA, AVP, B4GALT5, BANF2, BCAS1, BCAS4, BCL2L1, BFSP1, BHLHE23, BIRC7, BLCAP, BMP2, BMP7, BPI, BPIFA1, BPIFA2, BPIFA3, BPIFA4P, BPIFB1, BPIFB2, BPIFB3, BPIFB4, BPIFB6, BTBD3, C20orf11, C20orf111, C20orf112, C20or…	Ewing's Sarcoma	Primary
19p13.2	Del	chr19:8912396-17831852	0.011856	9	17	278	ABHD8, ACP5, AKAP8, AKAP8L, ANGPTL6, ANKLE1, ANO8, AP1M1, AP1M2, ASF1B, ASNA1, ATG4D, BABAM1, BEST2, BRD4, BST2, C19orf38, C19orf42, C19orf43, C19orf44, C19orf52, C19orf53, C19orf57, C19orf66, C19orf80, C3P1, CACNA1A, CALR, CALR3, CARM1, CASP14, CC2D1A, CCDC105, CCDC130, CCDC151, CCDC159, CD97, CDC37, CDKN2D, CHERP, CIB3, CLEC17A, CNN1, COL5A3, CPAMD8, CYP4F11, CYP4F12, CYP4F2, CYP4F22, CYP4F24P,…	Ewing's Sarcoma	Primary
1p36.33	Amp	chr1:1-678739	0.020539	3	17	13	DDX11L1, FAM138A, FAM138F, LOC100132062, LOC100132287, LOC100133331, LOC729737, OR4F16, OR4F29, OR4F3, OR4F5, WASH7P, hsa-mir-1302-2	Ewing's Sarcoma	Primary
2q32.1	Del	chr2:184018491-189161355	0.061545	4	17	8	CALCRL, FAM171B, FSIP2, ITGAV, TFPI, ZC3H15, ZNF804A, ZSWIM2	Ewing's Sarcoma	Primary
12q24.33	Del	chr12:133277287-133851895	0.06184	3	17	11	ANKLE2, CHFR, GOLGA3, LOC647589, PGAM5, ZNF10, ZNF140, ZNF26, ZNF268, ZNF605, ZNF84	Ewing's Sarcoma	Primary
9q34.13	Del	chr9:1-141213431	0.064013	2	17	983	ABCA1, ABCA2, ABL1, ABO, ACER2, ACO1, ACTL7A, ACTL7B, ADAMTS13, ADAMTSL1, ADAMTSL2, AGPAT2, AGTPBP1, AIF1L, AK1, AK3, AK8, AKAP2, AKNA, ALAD, ALDH1A1, ALDH1B1, ALDOB, ALG2, AMBP, ANAPC2, ANGPTL2, ANKRD18A, ANKRD18B, ANKRD19P, ANKRD20A1, ANKRD20A2, ANKRD20A3, ANKRD20A4, ANKS6, ANP32B, ANXA1, ANXA2P2, APBA1, APTX, AQP3, AQP7, AQP7P1, AQP7P3, ARID3C, ARPC5L, ARRDC1, ASB6, ASPN, ASS1, ASTN2, ATP6V1G1…	Ewing's Sarcoma	Primary
9q34.13	Del	chr9:15539487-141213431	0.064013	2	17	922	ABCA1, ABCA2, ABL1, ABO, ACER2, ACO1, ACTL7A, ACTL7B, ADAMTS13, ADAMTSL1, ADAMTSL2, AGPAT2, AGTPBP1, AIF1L, AK1, AK8, AKAP2, AKNA, ALAD, ALDH1A1, ALDH1B1, ALDOB, ALG2, AMBP, ANAPC2, ANGPTL2, ANKRD18A, ANKRD18B, ANKRD19P, ANKRD20A1, ANKRD20A2, ANKRD20A3, ANKRD20A4, ANKS6, ANP32B, ANXA1, ANXA2P2, APBA1, APTX, AQP3, AQP7, AQP7P1, AQP7P3, ARID3C, ARPC5L, ARRDC1, ASB6, ASPN, ASS1, ASTN2, ATP6V1G1, ATP…	Ewing's Sarcoma	Primary
10q26.3	Del	chr10:133792082-135534747	0.064013	3	17	39	ADAM8, C10orf125, C10orf91, CALY, CYP2E1, DPYSL4, DUX2, DUX4, DUX4L2, DUX4L3, DUX4L5, DUX4L6, DUX4L7, ECHS1, FRG2B, GPR123, INPP5A, JAKMIP3, KNDC1, LOC399829, LOC619207, LRRC27, MIR202, MIR3944, MTG1, NKX6-2, PAOX, PRAP1, PWWP2B, SPRN, SPRNP1, STK32C, SYCE1, TTC40, TUBGCP2, UTF1, VENTX, ZNF511, hsa-mir-202	Ewing's Sarcoma	Primary
11p15.5	Del	chr11:1-134138863	0.064013	3	17	1474	AASDHPPT, ABCC8, ABCG4, ABTB2, ACAD8, ACAT1, ACCS, ACCSL, ACER3, ACP2, ACRV1, ACTN3, ACY3, ADAMTS15, ADAMTS8, ADM, ADRBK1, AGBL2, AHNAK, AIP, AKIP1, ALDH3B1, ALDH3B2, ALG8, ALG9, ALKBH3, ALKBH8, ALX4, AMBRA1, AMICA1, AMOTL1, AMPD3, ANGPTL5, ANKK1, ANKRD13D, ANKRD42, ANKRD49, ANO1, ANO3, ANO5, ANO9, AP2A2, APBB1, API5, APIP, APLNR, APLP2, APOA1, APOA4, APOA5, APOC3, AQP11, ARAP1, ARCN1, ARFGAP2, A…	Ewing's Sarcoma	Primary
16p13.3	Del	chr16:1-90354753	0.064013	4	17	967	AARS, ABAT, ABCA17P, ABCA3, ABCC1, ABCC11, ABCC12, ABCC6, ABCC6P1, ABCC6P2, ACD, ACSF3, ACSM1, ACSM2A, ACSM2B, ACSM3, ACSM5, ADAD2, ADAMTS18, ADAT1, ADCY7, ADCY9, AFG3L1P, AGRP, AHSP, AKTIP, ALDOA, ALG1, AMDHD2, AMFR, ANKRD11, ANKRD26P1, ANKS3, ANKS4B, AP1G1, APOBR, APRT, AQP8, ARHGAP17, ARHGDIG, ARL2BP, ARL6IP1, ARMC5, ASPHD1, ATF7IP2, ATMIN, ATP2A1, ATP2C2, ATP6V0C, ATP6V0D1, ATXN1L, ATXN2L, AX…	Ewing's Sarcoma	Primary
16p13.3	Del	chr16:1-81267717	0.064013	4	17	855	AARS, ABAT, ABCA17P, ABCA3, ABCC1, ABCC11, ABCC12, ABCC6, ABCC6P1, ABCC6P2, ACD, ACSM1, ACSM2A, ACSM2B, ACSM3, ACSM5, ADAMTS18, ADAT1, ADCY7, ADCY9, AGRP, AHSP, AKTIP, ALDOA, ALG1, AMDHD2, AMFR, ANKRD26P1, ANKS3, ANKS4B, AP1G1, APOBR, AQP8, ARHGAP17, ARHGDIG, ARL2BP, ARL6IP1, ARMC5, ASPHD1, ATF7IP2, ATMIN, ATP2A1, ATP6V0C, ATP6V0D1, ATXN1L, ATXN2L, AXIN1, B3GNT9, BAIAP3, BBS2, BCAR1, BCAR4, BCKDK…	Ewing's Sarcoma	Primary
16q24.3	Del	chr16:1-90354753	0.064013	7	17	967	AARS, ABAT, ABCA17P, ABCA3, ABCC1, ABCC11, ABCC12, ABCC6, ABCC6P1, ABCC6P2, ACD, ACSF3, ACSM1, ACSM2A, ACSM2B, ACSM3, ACSM5, ADAD2, ADAMTS18, ADAT1, ADCY7, ADCY9, AFG3L1P, AGRP, AHSP, AKTIP, ALDOA, ALG1, AMDHD2, AMFR, ANKRD11, ANKRD26P1, ANKS3, ANKS4B, AP1G1, APOBR, APRT, AQP8, ARHGAP17, ARHGDIG, ARL2BP, ARL6IP1, ARMC5, ASPHD1, ATF7IP2, ATMIN, ATP2A1, ATP2C2, ATP6V0C, ATP6V0D1, ATXN1L, ATXN2L, AX…	Ewing's Sarcoma	Primary
10q11.21	Del	chr10:38736349-42830721	0.077009	3	17	1	ACTR3BP5	Ewing's Sarcoma	Primary
17q25.3	Del	chr17:79907031-81195210	0.077033	5	17	31	ASPSCR1, B3GNTL1, C17orf101, C17orf62, CCDC57, CD7, CSNK1D, DCXR, DUS1L, FASN, FLJ43681, FN3K, FN3KRP, FOXK2, GPS1, HEXDC, LRRC45, METRNL, NARF, NOTUM, RAB40B, RAC3, RFNG, SECTM1, SLC16A3, STRA13, TBCD, TEX19, UTS2R, WDR45L, ZNF750	Ewing's Sarcoma	Primary
12q24.31	Amp	chr12:110019307-133851895	0.085625	7	17	236	AACS, ABCB9, ACAD10, ACADS, ADAM1, ALDH2, ANAPC5, ANAPC7, ANKLE2, ANKRD13A, ARL6IP4, ARPC3, ATP2A2, ATP6V0A2, ATXN2, B3GNT4, BCL7A, BRAP, BRI3BP, C12orf34, C12orf43, C12orf47, C12orf49, C12orf51, C12orf52, C12orf65, C12orf76, CABP1, CAMKK2, CCDC42B, CCDC60, CCDC62, CCDC63, CCDC64, CCDC92, CDK2AP1, CHFR, CIT, CLIP1, COQ5, COX6A1, CUX2, DDX51, DDX54, DDX55, DENR, DHX37, DIABLO, DNAH10, DTX1, DYNLL1…	Ewing's Sarcoma	Primary
21q22.3	Amp	chr21:42804237-43324871	0.018147	5	9	8	C2CD2, LINC00111, LINC00112, LINC00479, MX1, PRDM15, RIPK4, TMPRSS2	Ewing's Sarcoma	Recurrent
9p12	Del	chr9:34124640-66495379	0.0023965	4	12	115	ALDH1B1, ANKRD18A, ANKRD20A2, ANKRD20A3, AQP7P3, ARID3C, ATP8B5P, C9orf100, C9orf128, C9orf131, C9orf23, C9orf24, C9orf25, CA9, CCDC107, CCIN, CCL19, CCL21, CCL27, CD72, CLTA, CNTFR, CNTNAP3, CNTNAP3B, CREB3, DCAF10, DCTN3, DNAI1, DNAJB5, ENHO, EXOSC3, FAM166B, FAM201A, FAM205A, FAM205B, FAM214B, FAM27A, FAM27C, FAM74A1, FAM74A2, FAM74A3, FAM74A4, FAM75A1, FAM75A2, FAM75A3, FAM75A4, FAM75A5, FAM7…	Ewing's Sarcoma	Metastasis
2q37.1	Del	chr2:224812485-241810071	0.033139	6	12	156	AGAP1, AGFG1, ALPI, ALPP, ALPPL2, ANKMY1, AQP12A, AQP12B, ARL4C, ARMC9, ASB1, ASB18, ATG16L1, B3GNT7, C2orf57, C2orf72, C2orf82, C2orf83, CAB39, CAPN10, CCL20, CHRND, CHRNG, COL4A3, COL4A4, COL6A3, COPS7B, COPS8, CUL3, CXCR7, DGKD, DIS3L2, DNAJB3, DNER, DOCK10, DUSP28, ECEL1, ECEL1P2, EFHD1, EIF4E2, ESPNL, FAM124B, FBXO36, FLJ43879, GBX2, GIGYF2, GPC1, GPR35, GPR55, HDAC4, HES6, HJURP, HTR2B, ILK…	Ewing's Sarcoma	Metastasis
15q13.3	Del	chr15:1-43827362	0.033139	2	12	295	ACTC1, ADAL, ANKRD63, ANP32AP1, APBA2, AQR, ARHGAP11A, ARHGAP11B, ATP10A, ATPBD4, AVEN, BAHD1, BMF, BUB1B, C15orf2, C15orf23, C15orf24, C15orf29, C15orf41, C15orf52, C15orf53, C15orf54, C15orf55, C15orf56, C15orf57, C15orf62, CAPN3, CASC5, CCNDBP1, CDAN1, CHAC1, CHEK2P2, CHP, CHRFAM7A, CHRM5, CHRNA7, CHST14, CSNK1A1P1, CXADRP2, CYFIP1, DISP2, DKFZP434L187, DLL4, DNAJC17, EHD4, EIF2AK4, EPB42, EXD…	Ewing's Sarcoma	Metastasis
8p11.21	Del	chr8:42580922-48105180	0.059264	4	12	11	CHRNA6, FNTA, HGSNAT, HOOK3, LINC00293, LOC100287846, MIR4469, POTEA, RNF170, SGK196, THAP1	Ewing's Sarcoma	Metastasis
1q21.1	Amp	chr1:121195128-144608616	0.073087	7	12	16	EMBP1, FAM72D, FLJ39739, LOC100130000, LOC100286793, LOC375010, LOC728855, LOC728875, PPIAL4A, PPIAL4B, PPIAL4C, PPIAL4G, SRGAP2P2, hsa-mir-3118-1, hsa-mir-3118-2, hsa-mir-3118-3	Ewing's Sarcoma	Metastasis
11p15.5	Del	chr11:1-3242932	0.081598	4	12	107	ANO9, AP2A2, ASCL2, ATHL1, B4GALNT4, BET1L, BRSK2, C11orf21, C11orf35, CARS, CD151, CD81, CDHR5, CDKN1C, CEND1, CHID1, CTSD, DEAF1, DRD4, DUSP8, EFCAB4A, EPS8L2, FAM99A, FAM99B, H19, HRAS, IFITM1, IFITM10, IFITM2, IFITM3, IFITM5, IGF2, IGF2-AS1, INS, INS-IGF2, IRF7, KCNQ1, KCNQ1DN, KCNQ1OT1, KRTAP5-1, KRTAP5-2, KRTAP5-3, KRTAP5-4, KRTAP5-5, KRTAP5-6, LOC100133161, LOC143666, LOC255512, LOC338651,…	Ewing's Sarcoma	Metastasis
